# Supplementary material for: Neutralizing antibodies and safety of a COVID-19 vaccine against SARS-CoV-2 wild-type and Omicron variants in solid cancer patients
Source: PLoS One. 2024 Nov 7;19(11):e0310781. doi: 10.1371/journal.pone.0310781 (PMC11542819; doi:10.1371/journal.pone.0310781)
Supplement: S1 Dataset — (XLSX) [file pone.0310781.s001.xlsx]

## Sheet: Sheet1
studycode	date1	ab1	inhwild1	serowild1	inhomicron1	seroomicron1	date2	drawdate	ab2	inhwild2	serowild2	inhomicron2	seroomicron2	date3	ab3	inhwild3	serowild3	inhomicron3	seroomicron3	type1	datev1	type2	datev2	type3	datev3	vaccine	vaccinecode	vaccine3	gender	age	weight	height	bmi	smoke	cancer	metastasis	treatment	chemo	targeted	hormonal	dm	ht	otherco	wbc	neu	lym	leucopenia	neutropenia	lymphopenia
SA001	2021-08-18	10.5	1.97274	0	4.49	0	2022-06-27	28	219	46.6233	1	13.34	0	2022-11-14	12150	99.6562	1	82.63	1	pz	2022-04-22	pz	2022-05-30	pz	2022-09-05	mm	1	1	0	61	71	155	29.5525	no	GI	1	1	1	0	0	0	0	0	4220	1770	1580	1	0	0
SA002	2021-08-19	17	4.5482	0	4.22	0	2022-02-09	53	3050	94.575	1	69.73	1	2022-08-01	12150	99.5251	1	83.37	1	az	2021-11-15	pz	2021-12-16			nm	2	0	0	39	50	152	21.6413	no	GI	0	1	1	0	0	0	0	1	5040	3030	1450	0	0	0
SA003	2021-08-19	19.8	5.66664	0	5.69	0	2021-11-08	30	6.07	1.02423	0	7.3	0	2022-04-28	524	69.9472	1	10.07	0	sp	2021-09-19	sp	2021-10-09			nn	3	0	1	72	60	167	21.5139	no	Prostate	1	1	0	1	0	1	0	0	4200	2910	830	0	0	1
SA004	2021-08-19	31	8.01857	0	4.91	0	2022-04-24	31	61	15.1431	0	9.88	0	2022-09-08	23.9	7.45345	0	2.1	0	pz	2022-01-09	pz	2022-03-24			mm	1	0	1	67	71	159	28.0843	no	HBP	0	1	1	0	0	1	1	1	4500	2630	1370	1	1	1
SA005	2021-08-20	13.3	3.10381	0	4.95	0	2022-03-14	31	2378	93.1201	1	45.08	1	2022-07-29	368	61.6077	1	22.09	0	md	2022-01-01	md	2022-02-11			mm	1	0	1	79	57.5	165	21.1203	no	GI	1	1	1	0	0	0	1	0	6010	2990	2270	0	0	0
SA006	2021-08-21	20.1	5.81533	0	6.66	0	2022-02-25	28	2212	92.5955	1	67.47	1	2022-07-15	12150	98.755	1	82.86	1	md	2021-12-11	md	2022-01-28			mm	1	0	0	44	55	160	21.4844	no	Other	0	1	0	0	0	0	0	0
SA008	2021-08-22	26.2	7.06219	0	13.75	0	2021-11-11	28	389	62.9261	1	22.69	0	2022-04-28	519	69.7299	1	53.42	1	sp	2021-09-16	sp	2021-10-14			nn	3	0	0	54	56	157	22.719	no	Breast	0	1	0	0	1	0	1	0
SA011	2021-08-22	15.1	3.80463	0	8.04	0	2022-02-20	36	2217	92.6134	1	61.48	1	2022-07-10	951	82.735	1	49.6	1	md	2021-12-18	md	2022-01-15			mm	1	0	0	44	68	150	30.2222	no	Breast	0	1	0	0	1	0	0	0
SA012	2021-08-22	12.9	2.92209	0	14.9	0	2021-12-27	28	3091	94.6395	1	80.7	1	2022-05-17	95.4	22.6023	0	12.09	0	az	2021-11-01	pz	2021-11-29			nm	2	0	1	55	62	170	21.4533	no	HBP	1	0	0	0	0	0	0	1
SA013	2021-08-23	23.4	6.49939	0	5.64	0	2021-10-28	29	138	31.7116	1	21.17	0	2022-03-16	3495	95.1991	1	79.18	1	sp	2021-09-08	sp	2021-09-29			nn	3	0	1	60	79	169	27.6601	yes	GI	0	0	0	0	0	0	0	1	7280	3540	2830	0	0	0
SA015	2021-08-23	16.3	4.30048	0	9.05	0	2021-11-12	31	16.8	5.32225	0	16.06	0	2022-09-08	1226	86.8648	1	36.33	1	sp	2021-09-21	sp	2021-10-12			nn	3	0	1	76	60	160	23.4375	yes	GI	0	1	1	0	0	1	1	1	4820	2130	1820	0	0	1
SA018	2021-08-25	37.2	9.27725	0	11.54	0	2022-01-11	28	7902	97.2406	1	73.6	1	2022-05-31	12150	99.6998	1	93.04	1	az	2021-11-16	pz	2021-12-14			nm	2	0	0	57	64.5	159	25.5132	no	Breast	1	0	0	0	0	0	0	0	13930	12440	1390	0	0	0
SA021	2021-08-25	28	7.43003	0	8.04	0	2022-01-11	28	820	79.869	1	45.59	1	2022-06-01	3989	95.7378	1	66.31	1	az	2021-11-12	pz	2021-12-14	md	2022-04-28	nm	2	1	1	85	59.5	161	22.9544	yes	GI	0	0	0	0	0	0	0	0	6150	3820	1840	0	0	0
SA023	2021-08-25	16.9	4.52267	0	14.12	0	2021-11-05	28	48.3	12.4629	0	18.27	0	2022-03-25	1206	86.6324	1	65.63	1	sp	2021-09-17	sp	2021-10-08	pz	2022-01-13	nn	3	1	0	44	53.7	155	22.3517	no	Breast	0	1	0	0	1	0	0	0	6390	2970	2950	0	0	0
SA024	2021-08-26	29.4	7.707	0	5.09	0	2022-01-07	28	1197	86.532	1	39.78	1	2022-05-27	641	74.607	1	36.24	1	md	2021-10-13	md	2021-12-10			mm	1	0	0	48	65	164	24.1672	no	Breast	0	1	1	0	0	0	0	0
SA025	2021-08-26	30	7.82853	0	11.82	0	2022-01-22	28	621	73.8849	1	64.29	1	2022-05-17	195	42.7143	1	31.54	1	az	2021-11-27	pz	2021-12-25			nm	2	0	0	48	53	160	20.7031	no	Breast	0	1	0	1	0	0	0	0	4730	2920	1280	1	0	1
SA029	2021-08-26	24.6	6.73442	0	14.26	0	2021-12-02	27	3560	95.2783	1	59.78	1	2022-08-08	690	76.245	1	17.58	0	sv	2021-10-16	az	2021-11-05	az	2022-03-14	nn	3	1	0	60	55.7	155	23.1842	no	Other	1	1	1	0	0	0	1	1	4400	2300	1210	0	0	0
SA031	2021-08-26	49.3	11.7877	0	5.18	0	2021-10-28	29	49.6	12.7255	0	7.9	0	2022-03-16	1291	87.5453	1	22	0	sv	2021-09-08	sv	2021-09-29	az	2022-01-07	nn	3	1	1	70	58	170	20.0692	no	HBP	0	1	0	1	0	1	1	0	8970	4150	3120	0	0	0
SA032	2021-08-26	21.5	6.11595	0	10.25	0	2022-02-04	28	475	67.6075	1	41.03	1	2022-06-24	684	76.0509	1	56.6	1	md	2021-12-10	md	2022-01-07			mm	1	0	1	68	65	168	23.03	no	Other	1	1	0	0	0	0	1	1	13740	5410	7070	0	0	0
SA034	2021-08-26	36.2	9.0833	0	3.28	0	2022-03-04	59	2561	93.6084	1	56.73	1							pz	2021-12-04	pz	2022-01-04			mm	1	0	1	78	55	165	20.202	no	HBP	1	1	1	0	0	0	0	0	6190	3710	1730	0	0	0
SA035	2021-08-26	13.3	3.07193	0	2.9	0	2021-11-08	41	51.2	13.0679	0	7.52	0	2022-08-11	200	43.6234	1	15.33	0	sv	2021-09-09	az	2021-09-28	az	2022-02-17	nn	3	1	0	65	62.5	155	26.0146	no	Breast	1	1	1	0	0	0	0	1	2590	1290	830	1	1	1
SA036	2021-08-26	22.3	6.26869	0	9.97	0	2021-12-28	28	825	79.9711	1	49.14	1	2022-05-17	424	64.9247	1	30.06	1	az	2021-11-02	pz	2021-11-30			nm	2	0	1	52	58.5	169	20.4825	yes	GI	0	1	1	0	0	0	0	0	5960	5050	700	0	0	1
SA037	2021-08-28	26	7.01159	0	7.72	0	2022-02-07	21	11770	97.9366	1	74.71	1	2022-07-02	3635	95.3668	1	71.9	1	md	2021-12-10	md	2022-01-17			mm	1	0	1	64	56	170	19.3772	no	HBP	0	1	0	0	0	0	0	0
SA040	2021-08-28	23.9	6.6041	0	3.75	0	2022-02-12	28	1988	91.7497	1	63.65	1	2022-07-03	12150	99.7207	1	85.58	1	md	2021-12-18	md	2022-01-15			mm	1	0	1	59	63.4	160	24.7656	no	Other	1	1	0	1	0	0	0	0
SA041	2021-08-28	20.3	5.88072	0	11.22	0	2022-03-12	29	1611	89.8951	1	54.39	1	2022-07-30	12150	99.4649	1	87.28	1	md	2022-01-11	md	2022-02-11	md	2022-07-11	mm	1	1	0	71	56	145	26.635	no	Breast	0	1	0	0	0	1	1	1	5270	3860	940	0	0	1
SA042	2021-08-28	18.9	5.33407	0	3.81	0	2022-01-17	28	455	66.5948	1	19.99	0							md	2021-11-19	md	2021-12-20			mm	1	0	1	85	57.9	160	22.6172	no	Prostate	1	1	1	0	0	0	1	1	7550	6230	990	0	0	1
SA043	2021-08-28	16	4.17395	0	12.51	0	2021-02-04	31	8443	97.348	1	83.37	1	2022-06-21	667	75.4901	1	45.87	1	md	2021-12-07	md	2022-01-04			mm	1	0	1	65	61.5	160	24.0234	yes	HBP	1	1	1	0	0	0	1	0	6200	3590	1860	0	0	0
SA046	2021-08-29	30.6	7.95493	0	3.66	0	2022-09-08	58	12150	98.2051	1	78.39	1	2022-01-26	2142	92.3517	1	54.94	1	md	2022-07-12	md	2022-08-11			mm	1	0	0	65	49	147	22.6757	no	GI	1	1	1	0	0	0	0	1
SA047	2021-08-30	24.8	6.77758	0	8.59	0	2021-10-28	28	408	64.0597	1	23.2	0	2022-03-17	106	24.934	0	22.55	0	pz	2021-09-09	pz	2021-09-30			mm	1	0	1	53	155	190	42.9363	yes	GI	0	1	1	0	0	1	1	1	11050	6040	3570	0	0	0
SA049	2021-08-30	27.2	7.26695	0	1.66	0	2022-03-29	105	463	67.0428	1	1.5	0	2022-06-01	12150	99.3274	1	89.54	1	az	2021-11-16	pz	2021-12-14	pz	2022-04-20	nm	2	1	0	68	56	163	21.0772	no	HBP	1	0	0	0	0	0	0	0	8850	3560	4120	0	0	0
SA050	2021-08-30	46.8	11.2678	0	18.91	0	2022-01-24	28	8536	97.3662	1	61.3	1	2022-06-13	3671	95.4081	1	62.59	1	az	2021-11-26	pz	2021-12-27	pz	2022-03-29	nm	2	1	1	70	82	162	31.2452	no	Prostate	1	1	0	0	1	1	1	1	6890	4130	1780	0	0	0
SA052	2021-08-30	20.4	5.89646	0	0	0	2022-02-03	28	332	59.0597	1	56.75	1	2022-06-23	1044	84.3945	1	75.8	1	az	2021-12-02	pz	2022-01-06	pz	2022-04-22	nm	2	1	1	74	47	165	17.2635	yes	GI	1	1	1	0	0	0	0	0	3100	2350	480	1	0	1
SA053	2021-08-31	24.7	6.76407	0	4.71	0	2022-01-25	28	320	58.0939	1	35.67	1	2022-06-09	1034	84.2229	1	83.6	1	pz	2021-11-30	pz	2021-12-28			mm	1	0	0	77	51	154	21.5045	no	GI	1	1	1	1	0	1	1	1
SA054	2021-08-31	31	8.02255	0	5.95	0	2021-11-05	31	22.4	7.16302	0	5.95	0	2022-03-29	19	6.21513	0	6.08	0	sv	2021-09-07	az	2021-10-05			nn	3	0	0	52	84	151	36.8405	no	Breast	1	1	0	1	1	0	1	1
SA055	2021-08-31	19.7	5.64361	0	7.62	0	2021-11-30	34	1688	90.3236	1	51.78	1	2022-04-12	12150	99.1848	1	75.33	1	sp	2021-10-06	sp	2021-10-27			nn	3	0	1	46	93	171	31.8047	no	GI	1	1	1	1	0	0	0	0
SA056	2021-08-31	41.5	10.1633	0	7.71	0	2022-01-31	26	4494	96.1495	1	9.68	0							md	2021-12-18	md	2022-01-05			mm	1	0	1	59	61.1	166	22.173	no	HBP	0	0	0	0	0	0	0	0
SA057	2021-08-31	46.1	11.1218	0	10.66	0	2021-11-30	40	15.3	4.72677	0	9.68	0	2022-04-12	24.1	7.49958	0	9.64	0	sp	2021-09-23	sp	2021-10-21			nn	3	0	0	49	51	150	22.6667	no	Breast	1	1	0	1	1	0	0	0
SA058	2021-08-31	37.8	9.40986	0	6.77	0	2021-11-27	33	6.27	1.10467	0	6.81	0	2022-09-15	38.2	10.3558	0	9.64	0	sp	2021-11-30	sp	2021-10-25	pz	2021-12-17	nn	3	1	1	59	65.7	171	22.4685	no	GI	0	1	1	0	0	0	0	0
SA060	2021-09-01	66.8	15.4791	0	8.44	0	2022-02-21	27	49.1	12.6244	0	9.85	0	2022-07-12	50.8	12.9708	0	14.05	0	pz	2021-12-28	pz	2022-01-25			mm	1	0	1	66	62	165	22.7732	yes	HBP	0	1	1	0	0	1	1	1	9380	6470	1660	0	0	0
SA061	2021-09-01	23.4	6.49068	0	10.54	0	2021-10-27	34	76.2	18.4136	0	14.73	0	2022-03-10	1483	89.1055	1	57.13	1	sp	2021-09-01	sp	2021-09-23	az	2021-12-04	nn	3	1	0	50	59	155	24.5578	no	GI	0	1	0	1	0	0	0	0
SA062	2021-09-01	24.1	6.63112	0	8.31	0	2021-10-25	30	14.7	4.47566	0	10.11	0	2022-03-11	13.6	4.04256	0	11.61	0	sp	2021-09-04	sp	2021-09-25			nn	3	0	1	70	51	150	22.6667	yes	GI	1	1	1	1	0	0	1	1	11650	6700	1890	0	0	0
SA064	2021-09-01	42.3	10.326	0	9.61	0	2022-02-28	28	908	81.8728	1	47.83	1	2022-07-18						pz	2022-01-02	pz	2022-01-31			mm	1	0	1	62	51.8	158	20.7499	no	HBP	1	1	1	0	0	0	0	0	8220	4170	2560	0	0	0
SA069	2021-09-01	73.5	16.9266	0	11.56	0	2022-02-14	28	59.2	14.768	0	23.51	0	2022-07-07	157	35.6738	1	26	0	pz	2021-12-07	pz	2022-01-17			mm	1	0	1	45	97	176	31.3146	no	GI	1	1	1	0	0	0	1	0
SA071	2021-09-02	39.6	9.77472	0	8.09	0	2021-11-01	30	851	80.596	1	69.11	1							sv	2021-09-03	az	2021-10-02			nn	3	0	1	64	56	164	20.8209	yes	HBP	1	1	1	0	0	1	1	1	8040	5340	1480	0	0	0
SA074	2021-09-02	23.9	6.6012	0	10.49	0	2021-12-08	29	2280	92.8211	1	87.88	1	2022-04-27	12150	99.5183	1	95.67	1	sv	2021-10-12	az	2021-11-09	pz	2022-04-08	nn	3	1	1	66	64	170	22.1453	no	HBP	1	1	1	0	0	0	0	1	3090	1130	1490	1	1	1
SA077	2021-09-05	20.8	5.98442	0	11.95	0	2022-01-11	76	19	6.20783	0	10.66	0	2022-05-02	6.3	1.11929	0	14.6	0	sp	2021-10-07	sp	2021-10-27			nn	3	0	0	58	63	156	25.8876	no	Breast	0	1	0	0	1	0	1	1
SA080	2021-09-05	24.1	6.62802	0	15.76	0	2022-02-08	28	262	52.3857	1	68.09	1	2022-06-28	12150	99.4633	1	41.8	1	pz	2021-12-09	pz	2022-01-11	pz	2022-04-11	mm	1	1	0	79	34.4	148	15.7049	no	Breast	0	1	0	1	0	1	1	1
SA084	2021-09-06	37.9	9.41858	0	13.49	0	2021-11-01	27	201	43.882	1	31.61	1	2022-09-16	379	62.3281	1	33.79	1	sp	2021-09-07	sp	2021-10-05			nn	3	0	1	53	73	176	23.5666	yes	HBP	1	1	0	1	0	0	1	1	5770	3420	1430	0	0	0
SA085	2021-09-06	19.9	6.58544	0	15.93	0	2021-12-17	28	1185	86.379	1	18.59	0	2022-05-06	575	72.1241	1	31.35	1	sv	2021-10-25	az	2021-11-19			nn	3	0	1	60	53	154	22.3478	yes	GI	1	1	1	1	0	0	1	0	6090	2840	1910	0	0	0
SA086	2021-09-06	6.63	1.24964	0	16.49	0	2021-12-16	44	258	51.9216	1	54.86	1	2022-04-23	1739	90.5936	1	75.5	1	sv	2021-10-12	az	2021-11-02	pz	2022-02-18	nn	3	1	1	64	57.5	165	21.1203	no	Other	0	0	0	0	0	0	0	0	6480	4190	1430	0	0	0
SA087	2021-09-06	2.72	0	0	19.83	0	2022-04-04	28	3656	95.3907	1	78.2	1	2022-08-22	210	45.2688	1	27.19	0	az	2022-02-07	pz	2022-03-07			nm	2	0	1	66	46	165	16.8962	yes	GI	1	1	1	0	0	0	1	1	8290	4560	2790	0	0	0
SA091	2021-09-08	7.54	1.61363	0	17.13	0	2022-01-20	27	168	37.8561	1	31.35	1	2022-06-10	62.9	15.5474	0	19.87	0	sv	2021-11-26	pz	2021-12-24			nm	2	0	1	65	45.5	159	17.9977	yes	GI	0	0	0	0	0	0	0	1	6600	4820	1050	0	0	0
SA092	2021-09-08	18.5	6.01475	0	16.75	0	2022-01-25	28	1039	84.3048	1	69.98	1	2022-06-14	2201	92.5585	1	69.76	1	pz	2021-11-30	pz	2021-12-28			mm	1	0	1	83	49	152	21.2084	no	GI	0	0	0	0	0	0	0	0
SA093	2021-09-08	16.1	5.03732	0	20.3	0	2021-12-29	26	66.3	16.2856	0	24.03	0	2022-05-18	44.7	11.704	0	17.43	0	sp	2021-11-12	sp	2021-12-03			nn	3	0	0	69	47.5	152	20.5592	no	GI	0	0	0	0	0	0	0	1	6160	3990	1710	0	0	0
SA095	2021-09-08	19.2	6.30888	0	16.36	0	2022-02-11	28	443	65.9661	1	56.06	1	2022-07-01	407	63.9897	1	48.35	1	md	2021-12-17	md	2022-01-14	md	2022-04-11	mm	1	1	0	61	76.5	153.5	32.4672	no	Breast	0	1	0	1	1	1	1	1	7710	4350	2470	0	0	0
SA096	2021-09-08	23.6	7.38917	0	17.9	0	2022-03-04	28	2225	92.6393	1	63.3	1	2022-07-22	441	65.8787	1	39.66	1	pz	2022-01-09	pz	2022-02-04			mm	1	0	1	59	40.7	155	16.9407	yes	Other	1	1	0	1	0	0	0	0	6450	3160	2080	1	0	1
SA098	2021-09-08	11.8	3.34324	0	15.5	0	2022-01-17	49	4006	95.7535	1	52.21	1	2022-05-12	397	63.4176	1	33.15	1	sv	2021-10-18	az	2021-11-26			nn	3	0	0	53	62	171	21.2031	no	GI	1	1	0	1	0	0	0	0	4280	2430	1480	1	0	1
SA101	2021-09-11	140	32.0993	0	27.88	0	2021-12-28	28	12150	99.6483	1	93.7	1	2022-05-17	12150	99.3229	1	89.51	1	az	2021-11-02	pz	2021-11-30			nm	2	0	1	71				no	Other	0	0	0	0	0	0	0	1
SA102	2021-09-11	20.4	6.74904	0	19.83	0	2021-12-28	29	436	65.5897	1	66.6	1	2022-05-25	8824	97.4211	1	86.68	1	az	2021-11-01	pz	2021-11-29			nm	2	0	0	52	62.2	160	24.2969	no	Breast	0	1	0	0	1	0	0	0	4250	1840	1870	0	0	0
SA103	2021-09-13	13.2	3.90547	0	11.37	0	2021-12-13	28	25.8	7.8313	0	11.55	0							sp	2021-10-18	sp	2021-11-15			nn	3	0	0	52	46	141	23.1377	no	Other	0	1	0	1	0	0	0	0	6270	4590	1210	0	0	0
SA104	2021-09-13	6.4	1.15811	0	19.83	0	2022-01-26	28	1845	91.1129	1	61.24	1	2022-06-15	12150	99.5861	1	88.57	1	md	2021-12-02	md	2021-12-29			mm	1	0	1	63	80	175	26.1224	yes	HBP	0	0	0	0	0	1	0	1	3330	2120	800	0	0	1
SA107	2021-09-14	18.9	6.17483	0	22.53	0	2021-11-09	28	42.4	11.2203	0	26.55	0	2022-03-27	793	79.1847	1	84.71	1	sp	2021-09-21	sp	2021-10-12			nn	3	0	0	62	63			no	Breast	0	1	0	0	1	0	1	1
SA108	2021-09-15	14.5	4.393	0	22.36	0	2022-04-18	31	249	50.8507	1	31.48	1	2022-09-02	4751	96.3144	1	66.51	1	az	2022-01-22	az	2022-03-18			nn	3	0	1	55	54	160	21.0937	no	GI	0	1	1	0	0	0	0	0	4110	2540	950	1	0	1
SA109	2021-09-15	8.38	1.95298	0	20.43	0	2022-01-06	28	53.3	13.5045	0	23.81	0	2022-05-25	245	50.31	1	26.17	0	sp	2021-09-17	az	2021-12-09			nn	3	0	0	57	67	165	24.6097	no	GI	1	1	1	1	0	0	0	0	5010	2450	1840	0	0	0
SA113	2021-09-19	2.43	0	0	6	0	2021-12-19	76	19.7	6.51459	0	1.09	0	2022-03-21	15.5	4.82003	0	0.62	0	az	2021-07-09	az	2021-10-04	pz	2022-01-19	nn	3	1	1	79	68	172	22.9854	no	Prostate	1	1	1	0	0	0	1	1	4450	2570	1080	1	0	1
SA114	2021-09-20	5.37	0.742168	0	7.04	0	2022-01-31	27	2269	92.7848	1	25.99	0	2022-06-22	12150	99.7893	1	83.44	1	md	2021-12-07	md	2022-01-04			mm	1	0	1	71	53.9	160	21.0547	no	Prostate	1	1	1	0	0	0	0	0	6350	4770	950	0	0	1
SA115	2021-09-22	46.5	12.0788	0	0	0	2022-01-24	29	213	45.7319	1	0	0	2022-06-13	190	41.9268	1	2.57	0	sv	2021-10-28	az	2021-12-26	az	2022-03-25	nn	3	1	0	82	50	152	21.6413	no	Breast	1	1	0	0	1	0	1	0	7540	2380	3520	0	0	0
SA117	2021-09-27	0.817	0	0	0	0	2022-03-16	28	144	32.9731	1	34.7	1	2022-08-03	5910	96.7896	1	77.92	1	az	2021-12-08	az	2022-02-16	pz	2022-06-16	nn	3	1	1	49	50	160	19.5312	no	Other	1	1	1	0	0	0	0	0	4480	2550	1400	0	0	0
SA122	2021-10-03	10.3	2.74202	0	9.05	0	2021-12-12	29	30.6	8.82031	0	14.45	0	2022-04-30						sp	2021-10-23	sp	2021-11-13			nn	3	0	0	45	78	155	32.4662	no	Breast	0	1	0	0	1	0	0	0
SA123	2021-10-03	12.9	3.76124	0	11.46	0	2022-02-21	31	691	76.2599	1	53.12	1	2022-07-08						md	2021-12-22	md	2022-01-21			mm	1	0	0	38	49	155	20.3954	no	GI	0	0	0	0	0	0	0	0
SA124	2021-10-03	0.693	0	0	1.57	0	2022-01-17	28	524	69.9495	1	31.84	1	2022-06-06	127	29.351	1	5.05	0	pz	2021-11-29	pz	2021-12-20			mm	1	0	0	37	68	165	24.977	no	Breast	0	1	1	0	0	0	0	0
SA125	2021-10-04	2.64	0	0	11.86	0	2022-02-17	36	5334	96.5982	1	76.63	1	2022-07-09						pz	2021-12-14	pz	2022-01-12			mm	1	0	0	44	72	163	27.0993	no	GI	1	0	0	0	0	0	0	0	7990	4820	2620	0	0	0
SA127	2021-10-07	1.31	0	0	0	0	2022-01-17	34	1237	86.9839	1	65.25	1	2022-05-31	12150	99.0327	1	91.62	1	az	2021-11-13	pz	2021-12-14			nm	2	0	0	58	39.4	148	17.9876	no	GI	0	0	0	0	0	0	1	1	10720	8020	2220	0	0	0
SA131							2022-01-27	31	1010	83.8157	1	37.02	1	2022-06-16	286	55.0355	1	13.74	0	pz	2021-12-01	pz	2021-12-27			mm	1	0	1	63	60	170	20.7612	yes	HBP	0	1	0	0	0	0	0	0	3290	2040	960	1	0	1
SA132	2021-10-16	8.25	1.90053	0	0	0	2022-01-21	28	457	66.7393	1	19.75	0	2022-06-10	59.5	14.828	0	0.43	0	pz	2021-11-29	pz	2021-12-24			mm	1	0	0	57	49.5	162	18.8615	no	Breast	0	0	0	0	0	0	0	0	4370	2520	1370	0	0	0
SA133	2021-10-17	9.26	2.30662	0	0.14	0	2022-04-03	27	3381	95.0524	1	76.39	1	2022-08-21	1133	85.7115	1	84.44	1	pz	2022-02-07	pz	2022-03-07			mm	1	0	0	45	65	145	30.9156	no	Breast	0	1	1	0	0	0	0	0
SA138	2021-10-25	11.3	3.13096	0	0	0	2022-04-01	32	3265	94.8954	1	53.12	1	2022-08-15	706	76.7372	1	36.93	1	pz	2022-02-01	pz	2022-02-28			mm	1	0	0	63	51	145	24.2568	no	Other	0	1	1	0	0	1	0	1	4160	2890	950	1	0	1
SA140	2021-10-28	8.2	1.88165	0	9.77	0	2021-12-23	31	17.8	5.75453	0	14.41	0							sp	2021-10-29	sp	2021-11-22			nn	3	0	0	66	69	155	28.7201	no	Breast	0	1	1	0	0	1	1	1	2940	1670	720	1	1	1
SA142	2021-10-28	8.69	2.07546	0	15.12	0	2022-02-17	28	12150	99.1132	1	78.72	1							pz	2022-12-24	pz	2022-01-20			mm	1	0	1	69	52	165	19.1001	no	GI	1	1	1	1	0	0	1	1	5930	2460	2390	0	0	0
SA143	2021-10-28	2.85	0	0	1.19	0	2022-01-27	34	6182	96.8612	1	51.31	1	2022-06-09	857	80.7301	1	9.19	0	az	2021-11-19	pz	2021-12-24			nm	2	0	0	57	50.1	168	17.7509	no	Other	1	1	1	0	0	0	1	1	3110	1950	940	1	0	1
SA144	2021-10-28	20.8	6.84238	0	0	0	2022-01-24	31	288	55.2636	1	49.12	1	2022-07-27	12150	99.878	1	43.55	1	az	2021-11-14	pz	2021-12-24			nm	2	0	1	70	64	164	23.7954	yes	Other	1	1	1	0	0	0	1	1	2940	680	1970	1	1	0
SA146	2021-11-01	6.06	1.02275	0	1.05	0	2022-01-06	28	176	39.28	1	18.94	0	2022-07-25	1892	91.332	1	45.98	1	az	2021-11-11	pz	2021-12-09	pz	2022-03-24	nm	2	1	0	55	54	156	22.1893	yes	GI	1	1	1	0	0	0	0	0	6190	3140	2240	0	0	0
SA147	2021-11-01	1.43	0	0	0.67	0	2022-01-05	28	12150	98.1678	1	64.87	1	2022-06-01	12150	99.335	1	86.44	1	az	2021-11-08	pz	2021-12-08	md	2022-04-09	nm	2	1	0	51	60	159	23.7332	no	Breast	0	0	0	0	0	0	0	1	5310	2390	2570	0	0	0
SA149	2021-11-05	19.9	6.60112	0	2.95	0	2022-01-07	31	264	52.6471	1	77.63	1	2022-05-23	95.7	22.6571	0	90.58	1	md	2021-11-09	pz	2021-12-07			mm	1	0	0	59	52	157	21.0962	no	Breast	0	1	0	0	1	1	0	1
SA151	2021-11-10	19.2	6.28064	0	3.47	0	2022-01-07	28	216	46.2759	1	25.27	0	2022-05-27	99.4	23.4708	0	9.38	0	az	2021-11-12	pz	2021-12-10			nm	2	0	0	58	54	159	21.3599	no	Breast	1	1	0	0	1	0	0	0	4450	1670	2130	0	0	0
SA152	2021-11-27	25	7.67427	0	3.57	0	2022-02-26	39	2815	94.1627	1	64.02	1	2022-07-23	1902	91.3756	1	60.64	1	md	2021-12-10	md	2022-01-18			mm	1	0	0	59	55	160	21.4844	no	GI	1	1	1	0	0	0	0	0
SA153	2021-12-08	10.4	2.75893	0	3.38	0	2022-02-03	29	1959	91.629	1	52.5	1	2022-06-22	346	60.1149	1	27.23	0	md	2021-12-08	md	2022-01-05			mm	1	0	0	69	65	150	28.8889	no	Other	0	0	0	0	0	1	1	1	6700	3700	2480	0	0	0
SA155	2021-12-25	12.7	3.69697	0	2.48	0	2022-02-19	31	3076	94.616	1	64.97	1	2022-07-06	380	62.3949	1	36.03	1	pz	2021-12-28	pz	2022-01-19			mm	1	0	0	64	50.6	146	23.738	no	GI	1	0	0	0	0	0	0	1	5830	2850	2400	0	0	0
SA156		18	5.80469	0	8.09	0	2022-01-22	26	1129	85.6631	1	57.64	1	2022-09-16	12150	98.07	1	78.49	1	pz	2021-12-05	pz	2021-12-27			mm	1	0	1	22	53	173	17.7086	no	Other	1	1	0	0	0	0	0	0	5870	3560	1910	0	0	0
SA157							2022-01-24	28	1080	84.9613	1	55.58	1	2022-06-13	12150	99.3065	1	81.27	1	md	2021-11-29	md	2021-12-27			mm	1	0	0	77	54	150	24	no	Breast	0	0	0	0	0	0	1	0
SA158	2022-02-28	12.6	3.66717	0	6.28	0	2022-05-05	30	335	59.2838	1	20.66	0	2022-09-26	9302	97.5101	1	61.07	1	pz	2022-03-08	pz	2022-04-05			mm	1	0	1	82	45.9	158.6	18.2476	no	GI	0	1	1	0	0	0	0	0
